# Supplementary material for: Concurrent genomic assessment of circulating tumour cells and ctDNA to guide therapy in metastatic breast cancer
Source: BMC Cancer. 2025 Dec 5;25:1858. doi: 10.1186/s12885-025-15187-5 (PMC12681140; doi:10.1186/s12885-025-15187-5)
Supplement: Supplementary file 1 — Supplementary Material 1 [file 12885_2025_15187_MOESM1_ESM.zip]

Archive with 10 entries (10 files):
- Supp Table 10.xlsx
- Supp Table 1.xlsx
- Supp Table 2.xlsx
- Supp Table 3.xlsx
- Supp Table 4.xlsx
- Supp Table 5.xlsx
- Supp Table 6.xlsx
- Supp Table 7.xlsx
- Supp Table 8.xlsx
- Supp Table 9.xlsx
