# Supplementary material for: Concurrent genomic assessment of circulating tumour cells and ctDNA to guide therapy in metastatic breast cancer
Source: BMC Cancer. 2025 Dec 5;25:1858. doi: 10.1186/s12885-025-15187-5 (PMC12681140; doi:10.1186/s12885-025-15187-5)
Supplement: Supplementary file 1 — Supplementary Material 1 [file 12885_2025_15187_MOESM1_ESM.zip › Supp Table 1.xlsx]

## Sheet: Sheet1
Supp Table 1. Genes and location of all hotspot mutations within the custom designed cfDNA panel (Ion AmpliSeq™ HD) and CTC panel (Ion Ampliseq™). A small number of mutations (indicated in red) were present on the cfDNA panel only.
Chromosome	Start	End	Hotspot	Gene	COSMIC ID
chr1	27087484	27087485	p.P687S	ARID1A	COSM5347095
chr1	27087485	27087486	p.P687H	ARID1A	COSM4031004
chr1	27087499	27087500	p.I692V	ARID1A	COSM7343497
chr1	27087502	27087503	p.R693*	ARID1A	COSM184236
chr1	27087527	27087528	p.G701A	ARID1A	COSM2235449
chr1	27087547	27087548	p.Q708*	ARID1A	COSM51236
chr1	27087548	27087549	p.Q708P	ARID1A	COSM5347019
chr1	27092796	27092797	p.M940V	ARID1A	COSM7343500
chr1	27092808	27092809	p.Q944*	ARID1A	COSM130413
chr1	27092811	27092812	p.G945R	ARID1A	COSM5414960
chr1	27092811	27092812	p.G945*	ARID1A	COSM6955403
chr1	27092812	27092813	p.G945V	ARID1A	COSM6251931
chr1	27092812	27092813	p.G945E	ARID1A	COSM4751600
chr1	27092815	27092816	p.P946L	ARID1A	COSM6604528
chr1	27092822	27092823	p.Y948*	ARID1A	COSM6979817
chr1	27099340	27099341	p.D1193A	ARID1A	COSM6921421
chr1	27099352	27099353	p.S1197C	ARID1A	COSM254545
chr1	27099360	27099361	p.Q1200*	ARID1A	COSM1296224
chr1	27099366	27099367	p.R1202W	ARID1A	COSM6950437
chr1	27099367	27099368	p.R1202Q	ARID1A	COSM5945936
chr1	27099369	27099370	p.N1203Y	ARID1A	COSM6126233
chr1	27099373	27099374	p.S1204F	ARID1A	COSM5607830
chr1	27099396	27099397	p.Q1212*	ARID1A	COSM254541
chr1	27105540	27105541	p.E1718*	ARID1A	COSM5444730
chr1	27105549	27105550	p.R1721*	ARID1A	COSM51441
chr1	27105552	27105553	p.R1722*	ARID1A	COSM51418
chr1	27105564	27105565	p.E1726*	ARID1A	COSM357693
chr1	27105585	27105586	p.E1733*	ARID1A	COSM907736
chr1	27106326	27106327	p.R1980C	ARID1A	COSM6956239
chr1	27106341	27106342	p.S1985P	ARID1A	COSM51421
chr1	27106353	27106354	p.R1989*	ARID1A	COSM51425
chr1	27106362	27106363	p.S1992P	ARID1A	COSM1473818
chr1	27106363	27106364	p.S1992L	ARID1A	COSM1602155
chr1	27106363	27106364	p.S1992*	ARID1A	COSM4840266
chr1	27106386	27106387	p.E2000Q	ARID1A	COSM6479595
chr10	8106041	8106042	p.G289R	GATA3	COSM5487234
chr10	8106057	8106058	p.M294K	GATA3	COSM161213
chr10	8106057	8106058	p.M294R	GATA3	COSM3675506
chr10	8106062	8106063	p.G296R	GATA3	COSM1966368
chr10	8106065	8106066	p.Q297K	GATA3	COSM6979368
chr10	8106065	8106066	p.Q297*	GATA3	COSM1966369
chr10	8106071	8106072	p.R299W	GATA3	COSM5469447
chr10	8106072	8106073	p.R299Q	GATA3	COSM1349269
chr10	8106093	8106094	p.R306L	GATA3	COSM6562185
chr10	8106093	8106094	p.R306Q	GATA3	COSM1966371
chr10	8111496	8111497	p.W329*	GATA3	COSM3807809
chr10	8111496	8111497	p.W329L	GATA3	COSM7344125
chr10	8111499	8111500	p.R330K	GATA3	COSM4391329
chr10	8111516	8111517	p.D336Y	GATA3	COSM6977560
chr10	8111516	8111517	p.D336H	GATA3	COSM6130411
chr10	8111518	8111519	p.D336E	GATA3	COSM6974956
chr10	8111523	8111524	p.V338D	GATA3	COSM6928201
chr10	8111535	8111536	p.C342F	GATA3	COSM7344119
chr10	8111537	8111538	p.G343W	GATA3	COSM6986330
chr10	8111540	8111541	p.L344F	GATA3	COSM41678
chr10	8111541	8111542	p.L344R	GATA3	COSM5767984
chr10	8111548	8111549	p.Y346*	GATA3	COSM5752738
chr10	8111549	8111550	p.K347*	GATA3	COSM3807810
chr10	8111552	8111553	p.L348V	GATA3	COSM4603687
chr10	8111553	8111554	p.L348R	GATA3	COSM6916856
chr10	8115737	8115738	p.Q363*	GATA3	COSM6569613
chr10	8115743	8115744	p.R365G	GATA3	COSM5029205
chr10	8115744	8115745	p.R365T	GATA3	COSM6934650
chr10	8115745	8115746	p.R365S	GATA3	COSM427991
chr10	8115749	8115750	p.R367*	GATA3	COSM41680
chr10	8115750	8115751	p.R367L	GATA3	COSM41679
chr10	8115750	8115751	p.R367Q	GATA3	COSM6984165
chr10	8115768	8115769	p.S373F	GATA3	COSM5531616
chr10	8115778	8115779	p.C376*	GATA3	COSM5752635
chr10	89624292	89624293	p.L23V	PTEN	COSM86051
chr10	89624295	89624296	p.D24N	PTEN	COSM5079
chr10	89624296	89624297	p.D24A	PTEN	COSM6848583
chr10	89624296	89624297	p.D24G	PTEN	COSM5107
chr10	89624299	89624300	p.L25S	PTEN	COSM1561217
chr10	89624304	89624305	p.Y27D	PTEN	COSM163810
chr10	89653804	89653805	p.M35L	PTEN	COSM1666994
chr10	89653804	89653805	p.M35V	PTEN	COSM5053
chr10	89653807	89653808	p.G36*	PTEN	COSM5311
chr10	89653807	89653808	p.G36R	PTEN	COSM5135
chr10	89653808	89653809	p.G36E	PTEN	COSM5137
chr10	89653808	89653809	p.G36V	PTEN	COSM5261
chr10	89692903	89692904	p.R130*	PTEN	COSM5152
chr10	89692903	89692904	p.R130G	PTEN	COSM5219
chr10	89692904	89692905	p.R130L	PTEN	COSM5216
chr10	89692904	89692905	p.R130P	PTEN	COSM5277
chr10	89692904	89692905	p.R130Q	PTEN	COSM5033
chr10	89692909	89692910	p.G132S	PTEN	COSM5032
chr10	89692910	89692911	p.G132D	PTEN	COSM5123
chr10	89692917	89692918	p.M134I	PTEN	COSM1561208
chr10	89692918	89692919	p.I135V	PTEN	COSM5065
chr10	89692921	89692922	p.C136R	PTEN	COSM5096
chr10	89692922	89692923	p.C136Y	PTEN	COSM12734
chr10	89717650	89717651	p.S226A	PTEN	COSM5790582
chr10	89717654	89717655	p.S227F	PTEN	COSM5095
chr10	89717660	89717661	p.S229*	PTEN	COSM5295
chr10	89717671	89717672	p.R233*	PTEN	COSM5154
chr10	89717677	89717678	p.E235*	PTEN	COSM5292
chr10	123247513	123247514	p.K660N	FGFR2	COSM4863254
chr10	123247513	123247514	p.K660N	FGFR2	COSM49173
chr10	123247514	123247515	p.K660M	FGFR2	COSM49175
chr10	123247515	123247516	p.K660E	FGFR2	COSM36909
chr10	123247526	123247527	p.D656G	FGFR2	COSM4012168
chr10	123247529	123247530	p.I655T	FGFR2	COSM6918010
chr10	123247542	123247543	p.D651H	FGFR2	COSM4774795
chr10	123247547	123247548	p.A649V	FGFR2	COSM4989905
chr10	123247553	123247554	p.G647E	FGFR2	COSM5949255
chr10	123247554	123247555	p.G647*	FGFR2	COSM5651370
chr10	123258032	123258033	p.L551I	FGFR2	COSM1346225
chr10	123258033	123258034	p.N550K	FGFR2	COSM1152148
chr10	123258033	123258034	p.N550K	FGFR2	COSM3930931
chr10	123258034	123258035	p.N550S	FGFR2	COSM3665556
chr10	123258035	123258036	p.N550H	FGFR2	COSM1584817
chr10	123258041	123258042	p.I548V	FGFR2	COSM36913
chr10	123258048	123258049	p.H545Q	FGFR2	COSM4813316
chr10	123279656	123279657	p.Q259*	FGFR2	COSM5991482
chr10	123279669	123279670	p.H254Q	FGFR2	COSM6197912
chr10	123279671	123279672	p.H254Y	FGFR2	COSM5896064
chr10	123279673	123279674	p.P253R	FGFR2	COSM49170
chr10	123279673	123279674	p.P253L	FGFR2	COSM537803
chr10	123279676	123279677	p.S252W	FGFR2	COSM36903
chr10	123279679	123279680	p.R251Q	FGFR2	COSM29828
chr10	123279680	123279681	p.R251*	FGFR2	COSM1346300
chr12	25398280	25398281	p.G13D	KRAS	COSM532
chr12	25398281	25398282	p.G13C	KRAS	COSM527
chr12	25398283	25398284	p.G12A	KRAS	COSM522
chr12	25398283	25398284	p.G12D	KRAS	COSM521
chr12	25398283	25398285	p.G12F	KRAS	COSM1140135
chr12	25398283	25398284	p.G12V	KRAS	COSM520
chr12	25398284	25398285	p.G12C	KRAS	COSM516
chr12	25398284	25398285	p.G12R	KRAS	COSM518
chr12	25398284	25398285	p.G12S	KRAS	COSM517
chr12	56478816	56478817	p.M91I	ERBB3	COSM1299640
chr12	56478825	56478826	p.F94L	ERBB3	COSM431475
chr12	56478850	56478851	p.R103G	ERBB3	COSM6907312
chr12	56478853	56478854	p.V104L	ERBB3	COSM1299641
chr12	56478853	56478854	p.V104L	ERBB3	COSM160824
chr12	56478853	56478854	p.V104M	ERBB3	COSM20710
chr12	56482340	56482341	p.D297Y	ERBB3	COSM160822
chr12	56482342	56482343	p.D297E	ERBB3	COSM4771555
chr12	56482350	56482351	p.S300C	ERBB3	COSM6924146
chr12	56482350	56482351	p.S300F	ERBB3	COSM5841493
chr12	56482606	56482607	p.T355I	ERBB3	COSM431477
chr12	56482610	56482611	p.K356N	ERBB3	COSM6911038
chr12	56482618	56482619	p.G359D	ERBB3	COSM6913917
chr12	56492622	56492623	p.E925K	ERBB3	COSM4540018
chr12	56492622	56492623	p.E925Q	ERBB3	COSM7120145
chr12	56492632	56492633	p.E928G	ERBB3	COSM94228
chr12	56492651	56492652	p.Q934H	ERBB3	COSM4043460
chr12	115115415	115115416	p.R304W	TBX3	COSM7343426
chr12	115115426	115115427	p.A300V	TBX3	COSM6935927
chr12	115115427	115115428	p.A300S	TBX3	COSM5795697
chr12	115115435	115115436	p.N297S	TBX3	COSM5025042
chr12	115115436	115115437	p.N297H	TBX3	COSM6952048
chr12	115115439	115115440	p.N296D	TBX3	COSM5794315
chr12	115115441	115115442	p.D295G	TBX3	COSM4428092
chr12	115115442	115115443	p.D295H	TBX3	COSM416030
chr12	115115444	115115445	p.I294T	TBX3	COSM5731090
chr12	115117421	115117422	p.R251P	TBX3	COSM6563544
chr12	115117422	115117423	p.R251W	TBX3	COSM7345010
chr12	115117430	115117431	p.Y248C	TBX3	COSM6939746
chr12	115117439	115117440	p.M245T	TBX3	COSM6849680
chr12	115117444	115117445	p.N243K	TBX3	COSM1746772
chr12	115118688	115118689	p.G218R	TBX3	COSM6308892
chr12	115118688	115118689	p.G218R	TBX3	COSM2173051
chr12	115118699	115118700	p.S214*	TBX3	COSM7345011
chr12	115118699	115118700	p.S214*	TBX3	COSM383115
chr12	115118700	115118701	p.S214T	TBX3	COSM6553710
chr12	115118705	115118706	p.N212I	TBX3	COSM6934747
chr12	115118708	115118709	p.N211T	TBX3	COSM1178869
chr12	115118714	115118715	p.L209H	TBX3	COSM6961742
chr12	115118757	115118758	p.E195K	TBX3	COSM6926260
chr12	115118759	115118760	p.G194E	TBX3	COSM6929020
chr12	115118760	115118761	p.G194W	TBX3	COSM6797968
chr12	115118766	115118767	p.A192S	TBX3	COSM2173055
chr12	115118768	115118769	p.P191H	TBX3	COSM7393226
chr12	115118781	115118782	p.H187Y	TBX3	COSM430420
chr12	115118784	115118785	p.I186V	TBX3	COSM7189918
chr12	115118787	115118788	p.Y185D	TBX3	COSM6915439
chr12	115118795	115118796	p.K182R	TBX3	COSM6970110
chr12	115118799	115118800	p.P181S	TBX3	COSM6201508
chr12	115118805	115118806	p.E179K	TBX3	COSM7345012
chr12	115120638	115120639	p.M123L	TBX3	COSM4732553
chr12	115120666	115120667	p.W113*	TBX3	COSM4039069
chr12	115120667	115120668	p.W113*	TBX3	COSM6958652
chr12	115120668	115120669	p.W113R	TBX3	COSM1476165
chr12	115120671	115120672	p.L112F	TBX3	COSM430424
chr13	48881461	48881462	p.Q62*	RB1	COSM1300223
chr13	48881464	48881465	p.K63*	RB1	COSM4169363
chr13	48881491	48881492	p.E72*	RB1	COSM5690182
chr13	48881502	48881503	p.W75*	RB1	COSM39160
chr13	48881504	48881505	p.L76*	RB1	COSM6926200
chr13	48881511	48881512	p.W78*	RB1	COSM13406
chr13	48881512	48881513	p.E79*	RB1	COSM48893
chr13	48923136	48923137	p.W195*	RB1	COSM214151
chr13	48923147	48923148	p.L199*	RB1	COSM915
chr13	48923147	48923148	p.L199*	RB1	COSM317958
chr13	48934188	48934189	p.S215*	RB1	COSM1477252
chr13	48934188	48934189	p.S215*	RB1	COSM1477251
chr13	48934193	48934194	p.Q217*	RB1	COSM1300224
chr13	48934207	48934208	p.C221*	RB1	COSM3399391
chr13	48936979	48936980	p.P250S	RB1	COSM5730807
chr13	48936982	48936983	p.R251*	RB1	COSM1367181
chr13	48936994	48936995	p.R255*	RB1	COSM943
chr13	48936995	48936996	p.R255Q	RB1	COSM1562227
chr13	48937000	48937001	p.Q257*	RB1	COSM3469148
chr13	49033901	49033902	p.I680T	RB1	COSM5546623
chr13	49033904	49033905	p.W681*	RB1	COSM6908592
chr13	49033905	49033906	p.W681*	RB1	COSM5698239
chr13	49033905	49033906	p.W681C	RB1	COSM3772844
chr13	49033915	49033916	p.Q685*	RB1	COSM1367290
chr13	49033918	49033919	p.H686Y	RB1	COSM6438179
chr13	49033939	49033940	p.E693*	RB1	COSM1659143
chr13	49033945	49033946	p.M695V	RB1	COSM288406
chr13	49033946	49033947	p.M695K	RB1	COSM3955643
chr13	49033947	49033948	p.M695I	RB1	COSM6910009
chr13	49033954	49033955	p.R698W	RB1	COSM49018
chr14	38061239	38061240	p.S250F	FOXA1	COSM433050
chr14	38061239	38061240	p.S250Y	FOXA1	COSM5950325
chr14	38061247	38061248	p.H247Q	FOXA1	COSM3814774
chr14	38061248	38061249	p.H247R	FOXA1	COSM6925244
chr14	38061249	38061250	p.H247Y	FOXA1	COSM433051
chr14	38061287	38061288	p.S234C	FOXA1	COSM6571343
chr14	38061308	38061309	p.C227Y	FOXA1	COSM6404397
chr14	38061309	38061310	p.C227R	FOXA1	COSM4413700
chr14	38061311	38061312	p.D226V	FOXA1	COSM6566368
chr14	38061312	38061313	p.D226N	FOXA1	COSM242528
chr14	38061439	38061440	p.I183M	FOXA1	COSM7344108
chr14	38061449	38061450	p.T180I	FOXA1	COSM6930604
chr14	38061458	38061459	p.S177L	FOXA1	COSM6568788
chr14	38061460	38061461	p.I176M	FOXA1	COSM433053
chr14	38061462	38061463	p.I176V	FOXA1	COSM1477557
chr14	38061464	38061465	p.Y175C	FOXA1	COSM6926389
chr14	105246444	105246445	p.L52R	AKT1	COSM93893
chr14	105246447	105246448	p.P51L	AKT1	COSM4468165
chr14	105246454	105246455	p.E49K	AKT1	COSM36918
chr14	105246550	105246551	p.E17K	AKT1	COSM33765
chr16	68772209	68772210	p.W20*	CDH1	COSM19502
chr16	68772210	68772211	p.W20C	CDH1	COSM7340974
chr16	68772217	68772218	p.Q23*	CDH1	COSM19503
chr16	68772226	68772227	p.E26*	CDH1	COSM6927977
chr16	68772237	68772238	p.H29Q	CDH1	COSM5774432
chr16	68835583	68835584	p.D59H	CDH1	COSM6946016
chr16	68835583	68835584	p.D59N	CDH1	COSM6923039
chr16	68835593	68835594	p.G62D	CDH1	COSM19514
chr16	68835595	68835596	p.R63*	CDH1	COSM435585
chr16	68835596	68835597	p.R63Q	CDH1	COSM7343908
chr16	68844138	68844139	p.E243K	CDH1	COSM435592
chr16	68844150	68844151	p.E247*	CDH1	COSM6910322
chr16	68844171	68844172	p.D254N	CDH1	COSM1247780
chr16	68844171	68844172	p.D254Y	CDH1	COSM19516
chr16	68844173	68844174	p.D254E	CDH1	COSM6915379
chr16	68844174	68844175	p.Q255*	CDH1	COSM19780
chr16	68845753	68845754	p.D334H	CDH1	COSM19752
chr16	68845756	68845757	p.R335*	CDH1	COSM194600
chr16	68845757	68845758	p.R335Q	CDH1	COSM6023913
chr16	68845759	68845760	p.E336K	CDH1	COSM4062182
chr16	68846064	68846065	p.Q346*	CDH1	COSM3818349
chr16	68846079	68846080	p.Q351*	CDH1	COSM6923295
chr16	68855950	68855951	p.D587H	CDH1	COSM5047122
chr16	68855951	68855952	p.D587G	CDH1	COSM6006364
chr16	68855965	68855966	p.A592T	CDH1	COSM19758
chr16	68855965	68855966	p.A592S	CDH1	COSM6933101
chr16	68855983	68855984	p.R598*	CDH1	COSM1379185
chr16	68855983	68855984	p.R598G	CDH1	COSM4879157
chr16	68855984	68855985	p.R598Q	CDH1	COSM20835
chr16	68863676	68863677	p.E806*	CDH1	COSM4771414
chr16	68863676	68863677	p.E806K	CDH1	COSM5608069
chr17	7574001	7574002	p.R342P	TP53	COSM437468
chr17	7574002	7574003	p.R342*	TP53	COSM11073
chr17	7574011	7574012	p.E339*	TP53	COSM11286
chr17	7574016	7574017	p.R337L	TP53	COSM220135
chr17	7574017	7574018	p.R337C	TP53	COSM11071
chr17	7576854	7576855	p.Q331*	TP53	COSM11354
chr17	7576856	7576857	p.L330P	TP53	COSM4384915
chr17	7576856	7576857	p.L330H	TP53	COSM4974307
chr17	7576864	7576865	p.Y327*	TP53	COSM99722
chr17	7576864	7576865	p.Y327*	TP53	COSM4398581
chr17	7576869	7576870	p.E326*	TP53	COSM11570
chr17	7576872	7576873	p.G325*	TP53	COSM307331
chr17	7576884	7576885	p.K321*	TP53	COSM3732986
chr17	7576885	7576886	p.K320N	TP53	COSM10774
chr17	7576887	7576888	p.K320*	TP53	COSM5731510
chr17	7576896	7576897	p.Q317*	TP53	COSM1709728
chr17	7577080	7577081	p.E286G	TP53	COSM43565
chr17	7577081	7577082	p.E286K	TP53	COSM1645467
chr17	7577084	7577085	p.E285K	TP53	COSM10722
chr17	7577089	7577090	p.R283P	TP53	COSM10743
chr17	7577093	7577094	p.R282G	TP53	COSM10992
chr17	7577093	7577094	p.R282W	TP53	COSM10704
chr17	7577098	7577099	p.R280I	TP53	COSM11287
chr17	7577098	7577099	p.R280K	TP53	COSM3522694
chr17	7577098	7577099	p.R280T	TP53	COSM10724
chr17	7577101	7577102	p.G279E	TP53	COSM43714
chr17	7577104	7577105	p.P278L	TP53	COSM10863
chr17	7577104	7577105	p.P278R	TP53	COSM10887
chr17	7577105	7577106	p.P278A	TP53	COSM10814
chr17	7577105	7577106	p.P278S	TP53	COSM1646810
chr17	7577105	7577106	p.P278T	TP53	COSM3421931
chr17	7577107	7577108	p.C277F	TP53	COSM10749
chr17	7577113	7577114	p.C275Y	TP53	COSM10893
chr17	7577117	7577118	p.V274F	TP53	COSM165075
chr17	7577117	7577118	p.V274L	TP53	COSM4422947
chr17	7577119	7577120	p.R273H	TP53	COSM10660
chr17	7577119	7577120	p.R273L	TP53	COSM3675521
chr17	7577119	7577120	p.R273P	TP53	COSM43896
chr17	7577120	7577121	p.R273C	TP53	COSM10659
chr17	7577123	7577124	p.V272L	TP53	COSM10859
chr17	7577123	7577124	p.V272M	TP53	COSM10891
chr17	7577140	7577141	p.G266E	TP53	COSM10867
chr17	7577140	7577141	p.G266V	TP53	COSM99952
chr17	7577141	7577142	p.G266R	TP53	COSM1559475
chr17	7577152	7577153	p.G262V	TP53	COSM11198
chr17	7577508	7577509	p.E258K	TP53	COSM1172461
chr17	7577531	7577532	p.P250L	TP53	COSM3378345
chr17	7577533	7577534	p.R249S	TP53	COSM10817
chr17	7577534	7577535	p.R249K	TP53	COSM129833
chr17	7577534	7577535	p.R249M	TP53	COSM43871
chr17	7577537	7577538	p.R248L	TP53	COSM6549
chr17	7577537	7577538	p.R248Q	TP53	COSM10662
chr17	7577538	7577539	p.R248W	TP53	COSM10656
chr17	7577544	7577545	p.M246V	TP53	COSM3958808
chr17	7577546	7577547	p.G245D	TP53	COSM3388189
chr17	7577546	7577547	p.G245V	TP53	COSM11196
chr17	7577547	7577548	p.G245C	TP53	COSM11081
chr17	7577547	7577548	p.G245S	TP53	COSM6932
chr17	7577549	7577550	p.G244D	TP53	COSM10883
chr17	7577549	7577550	p.G244V	TP53	COSM43652
chr17	7577550	7577551	p.G244C	TP53	COSM11524
chr17	7577550	7577551	p.G244S	TP53	COSM10941
chr17	7577555	7577556	p.C242F	TP53	COSM10810
chr17	7577555	7577556	p.C242Y	TP53	COSM10646
chr17	7577558	7577559	p.S241F	TP53	COSM10812
chr17	7577562	7577563	p.S240G	TP53	COSM43973
chr17	7577567	7577568	p.C238F	TP53	COSM99626
chr17	7577567	7577568	p.C238Y	TP53	COSM11059
chr17	7577569	7577570	p.M237I	TP53	COSM10834
chr17	7577579	7577580	p.Y234C	TP53	COSM10725
chr17	7578189	7578190	p.Y220C	TP53	COSM10758
chr17	7578190	7578191	p.Y220H	TP53	COSM44637
chr17	7578202	7578203	p.V216M	TP53	COSM120096
chr17	7578207	7578208	p.H214R	TP53	COSM43687
chr17	7578210	7578211	p.R213L	TP53	COSM43650
chr17	7578210	7578211	p.R213Q	TP53	COSM10735
chr17	7578211	7578212	p.R213*	TP53	COSM99618
chr17	7578259	7578260	p.V197M	TP53	COSM3712583
chr17	7578261	7578262	p.R196P	TP53	COSM43814
chr17	7578262	7578263	p.R196*	TP53	COSM99665
chr17	7578264	7578265	p.I195T	TP53	COSM116924
chr17	7578267	7578268	p.L194R	TP53	COSM117647
chr17	7578270	7578271	p.H193R	TP53	COSM10742
chr17	7578271	7578272	p.H193Y	TP53	COSM10672
chr17	7578275	7578278	p.P191del	TP53	COSM44234
chr17	7578279	7578280	p.P190L	TP53	COSM43657
chr17	7578383	7578401	p.P177_C182del	TP53	COSM43570
chr17	7578393	7578394	p.H179L	TP53	COSM43635
chr17	7578393	7578394	p.H179R	TP53	COSM10889
chr17	7578394	7578395	p.H179Y	TP53	COSM129848
chr17	7578402	7578403	p.C176F	TP53	COSM10645
chr17	7578402	7578403	p.C176Y	TP53	COSM10687
chr17	7578405	7578406	p.R175H	TP53	COSM10648
chr17	7578405	7578406	p.R175L	TP53	COSM10718
chr17	7578406	7578407	p.R175C	TP53	COSM43680
chr17	7578412	7578413	p.V173L	TP53	COSM43559
chr17	7578412	7578413	p.V173M	TP53	COSM11084
chr17	7578415	7578416	p.V172F	TP53	COSM354841
chr17	7578534	7578535	p.K132R	TP53	COSM308311
chr17	7578535	7578536	p.K132E	TP53	COSM10813
chr17	7578537	7578538	p.N131I	TP53	COSM44794
chr17	7578537	7578538	p.N131S	TP53	COSM1610871
chr17	7578540	7578541	p.L130P	TP53	COSM2152867
chr17	7578540	7578541	p.L130R	TP53	COSM3717680
chr17	7578541	7578542	p.L130V	TP53	COSM437618
chr17	7578541	7578542	p.L130F	TP53	COSM11449
chr17	7578547	7578548	p.P128S	TP53	COSM44397
chr17	7578549	7578550	p.S127F	TP53	COSM3378368
chr17	7578550	7578551	p.S127P	TP53	COSM259101
chr17	7578551	7578552	p.Y126*	TP53	COSM10862
chr17	7578551	7578552	p.Y126*	TP53	COSM2744962
chr17	7578552	7578553	p.Y126C	TP53	COSM11517
chr17	7578553	7578554	p.Y126N	TP53	COSM44380
chr17	7578553	7578554	p.Y126D	TP53	COSM43900
chr17	12011136	12011137	p.S182P	MAP2K4	COSM4700242
chr17	12011143	12011144	p.S184L	MAP2K4	COSM26105
chr17	12011143	12011144	p.S184W	MAP2K4	COSM6927303
chr17	12011149	12011150	p.D186G	MAP2K4	COSM436035
chr17	12011151	12011152	p.K187*	MAP2K4	COSM6933912
chr17	12016549	12016550	p.D229V	MAP2K4	COSM6930722
chr17	12016553	12016554	p.I230M	MAP2K4	COSM4961576
chr17	12016555	12016556	p.K231I	MAP2K4	COSM5793522
chr17	12016558	12016559	p.P232H	MAP2K4	COSM5745318
chr17	12016560	12016561	p.S233A	MAP2K4	COSM162356
chr17	12016564	12016565	p.N234I	MAP2K4	COSM20708
chr17	12016569	12016570	p.L236F	MAP2K4	COSM6582259
chr17	12016573	12016574	p.L237Q	MAP2K4	COSM6400999
chr17	12016584	12016585	p.G241*	MAP2K4	COSM6919706
chr17	12032473	12032474	p.R304*	MAP2K4	COSM21304
chr17	12032480	12032481	p.P306R	MAP2K4	COSM1479238
chr17	12032492	12032493	p.W310*	MAP2K4	COSM21291
chr17	12032509	12032510	p.Q316*	MAP2K4	COSM436043
chr17	12032521	12032522	p.V320F	MAP2K4	COSM6255110
chr17	12032524	12032525	p.V321M	MAP2K4	COSM98424
chr17	12032525	12032526	p.V321E	MAP2K4	COSM1470903
chr17	16097818	16097819	p.P22L	NCOR1	COSM4894663
chr17	16097824	16097825	p.Y20S	NCOR1	COSM5427043
chr17	16097824	16097825	p.Y20F	NCOR1	COSM4860284
chr17	16097827	16097828	p.R19H	NCOR1	COSM7343421
chr17	16097828	16097829	p.R19C	NCOR1	COSM5724266
chr17	16097849	16097850	p.A12T	NCOR1	COSM4875807
chr17	16097854	16097855	p.Q10P	NCOR1	COSM7379160
chr17	16097869	16097870	p.G5V	NCOR1	COSM3733523
chr17	29527460	29527461	p.R304*	NF1	COSM24486
chr17	29527460	29527461	p.R304G	NF1	COSM7252809
chr17	29527461	29527462	p.R304Q	NF1	COSM6724986
chr17	29527473	29527474	p.A308V	NF1	COSM6975966
chr17	29527476	29527477	p.G309A	NF1	COSM7350725
chr17	29527481	29527482	p.G311*	NF1	COSM4403911
chr17	29527485	29527486	p.G312A	NF1	COSM6080687
chr17	29527491	29527492	p.R314M	NF1	COSM6943464
chr17	29527502	29527503	p.E318*	NF1	COSM5730771
chr17	29527569	29527570	p.S340F	NF1	COSM5575953
chr17	29527569	29527570	p.S340C	NF1	COSM4817941
chr17	29527583	29527584	p.L345F	NF1	COSM5413368
chr17	29527589	29527590	p.Q347*	NF1	COSM1479414
chr17	29527593	29527594	p.S348F	NF1	COSM6929793
chr17	29533314	29533315	p.R440*	NF1	COSM977403
chr17	29533323	29533324	p.F443L	NF1	COSM5049800
chr17	29533335	29533336	p.L447F	NF1	COSM1302611
chr17	29533336	29533337	p.L447P	NF1	COSM3738539
chr17	29533360	29533361	p.G455E	NF1	COSM3179586
chr17	29533360	29533361	p.G455V	NF1	COSM6966395
chr17	29554276	29554277	p.R765C	NF1	COSM4384976
chr17	29554277	29554278	p.R765L	NF1	COSM977417
chr17	29554277	29554278	p.R765H	NF1	COSM6921796
chr17	29554280	29554281	p.I766T	NF1	COSM6288342
chr17	29554282	29554283	p.E767*	NF1	COSM5945364
chr17	29554294	29554295	p.A771S	NF1	COSM6581706
chr17	29554295	29554296	p.A771V	NF1	COSM6581708
chr17	29554306	29554307	p.E775K	NF1	COSM6927148
chr17	29554307	29554308	p.E775A	NF1	COSM254847
chr17	29554307	29554308	p.E775V	NF1	COSM7340451
chr17	29554308	29554309	p.E775D	NF1	COSM1259038
chr17	29562667	29562668	p.R1250W	NF1	COSM436323
chr17	29562668	29562669	p.R1250Q	NF1	COSM6030785
chr17	29562668	29562669	p.R1250P	NF1	COSM4954058
chr17	29562682	29562683	p.Q1255*	NF1	COSM5583837
chr17	29562693	29562694	p.W1258*	NF1	COSM24450
chr17	29562709	29562710	p.E1264K	NF1	COSM219778
chr17	29588750	29588751	p.R1534*	NF1	COSM24466
chr17	29588756	29588757	p.F1536V	NF1	COSM5609523
chr17	29588759	29588760	p.D1537H	NF1	COSM4943268
chr17	29588767	29588768	p.M1539I	NF1	COSM6260859
chr17	29588777	29588778	p.L1543F	NF1	COSM6839335
chr17	29588778	29588779	p.L1543P	NF1	COSM6724997
chr17	29665079	29665080	p.A2248T	NF1	COSM6915713
chr17	29665082	29665083	p.L2249F	NF1	COSM4385002
chr17	29665088	29665089	p.V2251F	NF1	COSM5732540
chr17	29665095	29665096	p.G2253E	NF1	COSM1189438
chr17	29665109	29665110	p.R2258*	NF1	COSM1324055
chr17	29665110	29665111	p.R2258Q	NF1	COSM5749968
chr17	29665112	29665113	p.V2259L	NF1	COSM6844103
chr17	29665113	29665114	p.V2259E	NF1	COSM6844108
chr17	37868192	37868193	p.T305C	ERBB2	COSM5833277
chr17	37868195	37868196	p.T306M	ERBB2	COSM3819453
chr17	37868204	37868205	p.G309A	ERBB2	COSM436496
chr17	37868204	37868205	p.G309E	ERBB2	COSM94224
chr17	37868207	37868208	p.S310F	ERBB2	COSM48358
chr17	37868207	37868208	p.S310Y	ERBB2	COSM94225
chr17	37879579	37879580	p.T652M	ERBB2	COSM6956596
chr17	37879582	37879583	p.S653C	ERBB2	COSM7126108
chr17	37879584	37879585	p.I654V	ERBB2	COSM6854580
chr17	37879587	37879588	p.I655V	ERBB2	COSM5019265
chr17	37879591	37879592	p.S656F	ERBB2	COSM1756937
chr17	37879594	37879595	p.A657V	ERBB2	COSM5142415
chr17	37879600	37879602	p.V659E	ERBB2	COSM6503262
chr17	37879600	37879602	p.V659E	ERBB2	COSM3724566
chr17	37879602	37879603	p.G660R	ERBB2	COSM4849559
chr17	37879603	37879604	p.G660D	ERBB2	COSM5490609
chr17	37880218	37880219	p.L755M	ERBB2	COSM1205571
chr17	37880219	37880220	p.L755S	ERBB2	COSM14060
chr17	37880219	37880220	p.L755W	ERBB2	COSM5195241
chr17	37880256	37880257	p.I767M	ERBB2	COSM4995737
chr17	37880260	37880261	p.D769H	ERBB2	COSM13170
chr17	37880260	37880261	p.D769Y	ERBB2	COSM1251412
chr17	37880997	37880998	p.G776V	ERBB2	COSM18609
chr17	37880999	37881000	p.V777L	ERBB2	COSM14062
chr17	37880999	37881000	p.V777L	ERBB2	COSM436500
chr17	37881391	37881392	p.T862A	ERBB2	COSM88803
chr17	37881413	37881414	p.L869Q	ERBB2	COSM14063
chr17	37881413	37881414	p.L869R	ERBB2	COSM249793
chr17	37881425	37881426	p.D873G	ERBB2	COSM6967252
chr2	198266833	198266834	p.K700E	SF3B1	COSM84677
chr3	41266096	41266097	p.D32H	CTNNB1	COSM5668
chr3	41266096	41266097	p.D32N	CTNNB1	COSM5672
chr3	41266096	41266097	p.D32Y	CTNNB1	COSM5661
chr3	41266097	41266098	p.D32G	CTNNB1	COSM5681
chr3	41266097	41266098	p.D32V	CTNNB1	COSM5691
chr3	41266099	41266100	p.S33P	CTNNB1	COSM5682
chr3	41266099	41266100	p.S33T	CTNNB1	COSM27311
chr3	41266100	41266101	p.S33C	CTNNB1	COSM5677
chr3	41266100	41266101	p.S33F	CTNNB1	COSM5669
chr3	41266100	41266101	p.S33Y	CTNNB1	COSM5673
chr3	41266111	41266112	p.S37A	CTNNB1	COSM5675
chr3	41266111	41266112	p.S37P	CTNNB1	COSM5687
chr3	41266112	41266113	p.S37C	CTNNB1	COSM5679
chr3	41266112	41266113	p.S37F	CTNNB1	COSM5662
chr3	41266112	41266113	p.S37Y	CTNNB1	COSM5666
chr3	41266123	41266124	p.T41A	CTNNB1	COSM5664
chr3	41266124	41266125	p.T41I	CTNNB1	COSM5676
chr3	41266124	41266125	p.T41N	CTNNB1	COSM5730
chr3	41266135	41266136	p.S45P	CTNNB1	COSM5663
chr3	41266136	41266137	p.S45C	CTNNB1	COSM5689
chr3	41266136	41266137	p.S45F	CTNNB1	COSM5667
chr3	178916889	178916890	p.R93W	PIK3CA	COSM1041455
chr3	178916890	178916891	p.R93Q	PIK3CA	COSM1041456
chr3	178916890	178916891	p.R93P	PIK3CA	COSM5170191
chr3	178916890	178916891	p.R93L	PIK3CA	COSM6914463
chr3	178916917	178916918	p.I102N	PIK3CA	COSM6851672
chr3	178916920	178916921	p.E103G	PIK3CA	COSM3408451
chr3	178916923	178916924	p.P104R	PIK3CA	COSM747
chr3	178916923	178916924	p.P104L	PIK3CA	178916924
chr3	178916928	178916929	p.G106R	PIK3CA	COSM86046
chr3	178916929	178916930	p.G106V	PIK3CA	COSM729830
chr3	178916935	178916936	p.R108H	PIK3CA	COSM342716
chr3	178916937	178916938	p.E109*	PIK3CA	COSM6475617
chr3	178916940	178916941	p.E110K	PIK3CA	COSM6982150
chr3	178916943	178916944	p.K111E	PIK3CA	COSM13570
chr3	178916945	178916946	p.K111N	PIK3CA	COSM582516
chr3	178916945	178916946	p.K111N	PIK3CA	COSM27505
chr3	178917477	178917478	p.G118D	PIK3CA	COSM246588
chr3	178917489	178917490	p.G122D	PIK3CA	COSM479738
chr3	178917489	178917490	p.G122A	PIK3CA	COSM6909132
chr3	178917494	178917495	p.P124S	PIK3CA	COSM6904354
chr3	178917494	178917495	p.P124T	PIK3CA	COSM753
chr3	178917495	178917496	p.P124L	PIK3CA	COSM19333
chr3	178917495	178917496	p.P124Q	PIK3CA	COSM5575818
chr3	178921532	178921533	p.L339I	PIK3CA	COSM4839536
chr3	178921547	178921548	p.V344M	PIK3CA	COSM253280
chr3	178921548	178921549	p.V344A	PIK3CA	COSM86951
chr3	178921548	178921549	p.V344G	PIK3CA	COSM22540
chr3	178921550	178921551	p.N345H	PIK3CA	COSM3846786
chr3	178921550	178921551	p.N345Y	PIK3CA	COSM6934159
chr3	178921551	178921552	p.N345I	PIK3CA	COSM94978
chr3	178921551	178921552	p.N345T	PIK3CA	COSM446001
chr3	178921551	178921552	p.N345S	PIK3CA	COSM13476
chr3	178921552	178921553	p.N345K	PIK3CA	COSM754
chr3	178927973	178927974	p.E418K	PIK3CA	COSM673907
chr3	178927979	178927980	p.C420R	PIK3CA	COSM267862
chr3	178927983	178927984	p.P421L	PIK3CA	COSM6006450
chr3	178927986	178927987	p.L422W	PIK3CA	COSM5347024
chr3	178928066	178928067	p.P449T	PIK3CA	COSM1670714
chr3	178928067	178928068	p.P449R	PIK3CA	COSM6475772
chr3	178928072	178928073	p.G451R	PIK3CA	COSM1757077
chr3	178928078	178928079	p.E453K	PIK3CA	COSM12584
chr3	178928078	178928079	p.E453Q	PIK3CA	COSM758
chr3	178928079	178928080	p.E453V	PIK3CA	COSM5752616
chr3	178928081	178928082	p.D454N	PIK3CA	COSM6917797
chr3	178936073	178936074	p.P539R	PIK3CA	COSM446010
chr3	178936081	178936082	p.E542K	PIK3CA	COSM760
chr3	178936082	178936083	p.E542V	PIK3CA	COSM762
chr3	178936088	178936089	p.T544I	PIK3CA	COSM249876
chr3	178936090	178936091	p.E545K	PIK3CA	COSM763
chr3	178936090	178936091	p.E545Q	PIK3CA	COSM27133
chr3	178936091	178936092	p.E545A	PIK3CA	COSM12458
chr3	178936091	178936092	p.E545G	PIK3CA	COSM764
chr3	178936093	178936094	p.Q546K	PIK3CA	COSM766
chr3	178936094	178936095	p.Q546P	PIK3CA	COSM1041496
chr3	178936094	178936095	p.Q546R	PIK3CA	COSM12459
chr3	178936095	178936096	p.Q546H	PIK3CA	COSM24712
chr3	178938930	178938931	p.D725N	PIK3CA	COSM1041506
chr3	178938931	178938932	p.D725G	PIK3CA	COSM1420885
chr3	178938933	178938934	p.E726K	PIK3CA	COSM446019
chr3	178938934	178938935	p.E726A	PIK3CA	COSM1420889
chr3	178938937	178938938	p.T727I	PIK3CA	COSM6438089
chr3	178952071	178952072	p.M1043V	PIK3CA	COSM94983
chr3	178952073	178952074	p.M1043I	PIK3CA	COSM29313
chr3	178952073	178952074	p.M1043I	PIK3CA	COSM94984
chr3	178952073	178952074	p.M1043I	PIK3CA	COSM773
chr3	178952083	178952084	p.H1047Y	PIK3CA	COSM774
chr3	178952084	178952085	p.H1047L	PIK3CA	COSM776
chr3	178952084	178952085	p.H1047R	PIK3CA	COSM775
chr3	178952089	178952090	p.G1049R	PIK3CA	COSM12597
chr3	178952089	178952090	p.G1049S	PIK3CA	COSM777
chr3	178952090	178952091	p.G1049D	PIK3CA	COSM308548
chr3	178952098	178952099	p.T1052A	PIK3CA	COSM219116
chr3	178952099	178952100	p.T1052K	PIK3CA	COSM17447
chr4	153245392	153245393	p.D600Y	FBXW7	COSM1206908
chr4	153245445	153245446	p.S582L	FBXW7	COSM22979
chr5	56161216	56161217	p.M362I	MAP3K1	COSM6908962
chr5	56161220	56161221	p.R364G	MAP3K1	COSM5026305
chr5	56161220	56161221	p.R364W	MAP3K1	COSM3344770
chr5	56161221	56161222	p.R364Q	MAP3K1	COSM1069009
chr5	56161229	56161230	p.Q367*	MAP3K1	COSM5029140
chr5	56161242	56161243	p.S371*	MAP3K1	COSM6916666
chr5	56161253	56161254	p.L375V	MAP3K1	COSM6956907
chr5	56177584	56177585	p.R853L	MAP3K1	COSM6104506
chr5	56177587	56177588	p.R854H	MAP3K1	COSM3855705
chr5	56177589	56177590	p.R855C	MAP3K1	COSM1311240
chr5	56177610	56177611	p.E862K	MAP3K1	COSM7242550
chr5	56177614	56177615	p.V863A	MAP3K1	COSM6961718
chr5	56177616	56177617	p.E864*	MAP3K1	COSM7232146
chr5	56177616	56177617	p.E864Q	MAP3K1	COSM7150050
chr5	56177618	56177619	p.E864D	MAP3K1	COSM4186331
chr5	56177625	56177626	p.E867K	MAP3K1	COSM6912566
chr5	56177631	56177632	p.I869V	MAP3K1	COSM6959995
chr5	56181764	56181765	p.S1330L	MAP3K1	COSM1437982
chr5	56181764	56181765	p.S1330W	MAP3K1	COSM449883
chr5	56181766	56181767	p.V1331L	MAP3K1	COSM6938302
chr5	56181766	56181767	p.V1331M	MAP3K1	COSM4155846
chr6	152265454	152265455	p.K303R	ESR1	COSM4745827
chr6	152265465	152265466	p.A307P	ESR1	COSM6936640
chr6	152265465	152265466	p.A307S	ESR1	COSM5158262
chr6	152265478	152265479	p.T311M	ESR1	COSM3859172
chr6	152332831	152332832	p.E380Q	ESR1	COSM3829320
chr6	152332841	152332842	p.W383*	ESR1	COSM3374096
chr6	152332846	152332847	p.E385Q	ESR1	COSM7248114
chr6	152332848	152332849	p.E385D	ESR1	COSM6940362
chr6	152332853	152332854	p.L387P	ESR1	COSM5018985
chr6	152332855	152332856	p.M388L	ESR1	COSM7344070
chr6	152332857	152332858	p.M388I	ESR1	COSM4965319
chr6	152332858	152332859	p.I389L	ESR1	COSM5756780
chr6	152332867	152332868	p.V392I	ESR1	COSM1545070
chr6	152332873	152332874	p.R394C	ESR1	COSM6052639
chr6	152332874	152332875	p.R394H	ESR1	COSM6656370
chr6	152332879	152332880	p.M396V	ESR1	COSM4745939
chr6	152415536	152415537	p.S463P	ESR1	COSM4771561
chr6	152415537	152415538	p.S463F	ESR1	COSM3621514
chr6	152415543	152415544	p.T465N	ESR1	COSM4444115
chr6	152415546	152415547	p.L466Q	ESR1	COSM6941088
chr6	152415552	152415553	p.S468F	ESR1	COSM5515166
chr6	152415557	152415558	p.E470K	ESR1	COSM6970478
chr6	152415561	152415562	p.E471V	ESR1	COSM7344064
chr6	152415562	152415563	p.E471D	ESR1	COSM6579755
chr6	152415578	152415579	p.R477*	ESR1	COSM3859177
chr6	152415579	152415580	p.R477Q	ESR1	COSM5404575
chr6	152415581	152415582	p.V478I	ESR1	COSM6977544
chr6	152415581	152415582	p.V478L	ESR1	COSM6957690
chr6	152419908	152419909	p.N532K	ESR1	COSM6909184
chr6	152419913	152419914	p.V534E	ESR1	COSM4774827
chr6	152419919	152419920	p.L536H	ESR1	COSM6843697
chr6	152419919	152419921	p.L536H	ESR1	COSM6978595
chr6	152419919	152419920	p.L536P	ESR1	COSM6906109
chr6	152419919	152419921	p.L536Q	ESR1	COSM4766050
chr6	152419919	152419920	p.L536R	ESR1	COSM4774826
chr6	152419921	152419922	p.Y537N	ESR1	COSM1074635
chr6	152419922	152419923	p.Y537C	ESR1	COSM1074637
chr6	152419922	152419923	p.Y537S	ESR1	COSM1074639
chr6	152419925	152419926	p.D538G	ESR1	COSM94250
chr6	152419931	152419932	p.L540Q	ESR1	COSM6981619
chr6	152419937	152419938	p.E542G	ESR1	COSM6918537
chr6	152419948	152419949	p.A546T	ESR1	COSM4681733
chr6	152419949	152419950	p.A546D	ESR1	COSM6913283
chr6	152419955	152419956	p.R548H	ESR1	COSM1441237
chr6	152419958	152419959	p.L549P	ESR1	COSM6906110
chr6	152419964	152419965	p.A551V	ESR1	COSM4681734
chr7	55259445	55259446	p.H835L	EGFR	COSM6227
chr7	55259514	55259515	p.L858R	EGFR	COSM6224
chr7	55259523	55259524	p.L861Q	EGFR	COSM6213
chr7	151878240	151878241	p.R2235M	KMT2C	COSM6984739
chr7	151878240	151878241	p.R2235K	KMT2C	COSM6955670
chr7	151878253	151878254	p.E2231K	KMT2C	COSM7344666
chr7	151878253	151878254	p.E2231*	KMT2C	COSM6977651
chr7	151878253	151878254	p.E2231Q	KMT2C	COSM7114710
chr7	151878270	151878271	p.P2225L	KMT2C	COSM6943148
chr7	151878276	151878277	p.A2223V	KMT2C	COSM7344668
chr7	151878286	151878287	p.Q2220*	KMT2C	COSM4824098
chr7	151927015	151927016	p.S990G	KMT2C	COSM225883
chr7	151927020	151927021	p.C988F	KMT2C	COSM150426
chr7	151927024	151927025	p.Y987H	KMT2C	COSM253768
chr7	151949698	151949699	p.C467*	KMT2C	COSM3832374
chr7	151949709	151949710	p.D464N	KMT2C	COSM6914136
chr7	151949718	151949719	p.Q461*	KMT2C	COSM5752519
chr7	151949719	151949720	p.Y460*	KMT2C	COSM6276764
chr7	151949729	151949730	p.D457G	KMT2C	COSM6193626
chr7	151949757	151949758	p.Q448*	KMT2C	COSM5628153
chr7	151960105	151960106	p.C432R	KMT2C	COSM3636537
chr7	151960107	151960108	p.K431R	KMT2C	COSM1087654
chr7	151960109	151960110	p.W430C	KMT2C	COSM745836
chr7	151970839	151970840	p.S321N	KMT2C	COSM3304640
chr7	151970849	151970850	p.Q318*	KMT2C	COSM4771545
chr7	151970849	151970850	p.Q318K	KMT2C	COSM4916255
chr7	151970854	151970855	p.T316S	KMT2C	COSM1087659
chr7	151970858	151970859	p.G315C	KMT2C	COSM4381930
chr7	151970872	151970873	p.C310F	KMT2C	COSM4386116
chr7	151970876	151970877	p.P309S	KMT2C	COSM1179670
