# Supplementary material for: Concurrent genomic assessment of circulating tumour cells and ctDNA to guide therapy in metastatic breast cancer
Source: BMC Cancer. 2025 Dec 5;25:1858. doi: 10.1186/s12885-025-15187-5 (PMC12681140; doi:10.1186/s12885-025-15187-5)
Supplement: Supplementary file 1 — Supplementary Material 1 [file 12885_2025_15187_MOESM1_ESM.zip › Supp Table 2.xlsx]

## Sheet: Sheet1
Supp Table 2. Cohort biomarker enumeration. Disease status for metastatic disease indicates progressive disease (PD) or stable disease (SD) indicated from radiological scans. Samples collected before relapse to metastatic disease are highlighted in grey.
Patient ID:	Sample ID:	Days between dates	cfDNA ng/ul:	cfDNA copies/ml	CellSearch CTC count:	ALP (IU/L)	CA153 (or closest to date*) (U/mL)	Treatment	Disease status	Status as at 30/04/24
1	1		0.0392	11.8788	unk	188	256	Letrozole	Local recurrent BC	Alive
	2		0.158	47.8788	10	142	217		Local recurrent BC
	3	Day 1	0.218	66.0606	1	255	138		PD
	4	308	0.62	187.879	26	133	123	Fulvestrant and Palbociclib	PD
	5	343	0.33	100	34	118	134		SD
	6	378	0.42	127.273	26	130	134		SD
	7	483	0.33	100	26	117	163		SD
	8	553	0.743	225.152	67	141	216		SD
	9	623	0.666	201.818	107	192	244		PD
	10	686	0.35	106.061	25	109	234	Capecitabine	PD
	11	721	0.32	96.9697	9	103	141		PD
2	12		0.95	287.879	5	285	22	Tamoxifen
	13	Day 1	19.3	5848.48	1179	146	* 81	Letrazole and Palbociclib switched to Paclitaxel	PD	RIP
	14	42	31.3	9484.85	2347	232	106	Paclitaxel	PD
	15	84	9.26	2806.06	698	189	83	Paclitaxel	PD
	16	91	26.1	7909.09	909	195	84	Capecitabine	PD
	17	208	12.8	3878.79	390	214	91		SD
	18	257	6.39	1936.36	397	212	96		SD
	19	299	6.07	1839.39	1238	293	184	Eribulin	PD
	20	341	8.5	2575.76	1140	404	* 134		SD
	21	377	7.67	2324.24	1580	302	* 123		PD	RIP
3	22			0	0			Tamoxifen		RIP
	23	Day 1	0.259	78.4848	39	91	199	Leterazole, goserelin, ribociclib	PD
	24	27	3.99	1209.09	76	112	307	Pertuzumab/trastuzumab/hyaluronidase and capecitabine	PD
	25	64	1.69	138.8	65	148	850		PD
4	26	Day 1	0.458	138.788	31	205	* 1,853	Paclitaxel	PD	RIP
	27	231	0.393	119.091	102	148	347	Eribulin	PD
	28	273	0.154	46.6667	2	99	71		SD
	29	315	0.368	111.515	21	95	* 45		SD
	30	358	0.492	149.091	16	104	* 58		SD
	31	421	0.463	140.303	114	180	* 71	Epirubicin	PD
	32	463	0.192	58.1818	18	122	403		Mixed response
	33	485	0.253	76.6667	36	116	438		PD
	34	533	0.283	85.7576	10	90	502	Fulvestrant and Alpelesib	PD
	35	590	2.4	727.273	269	335	1160	Vinorelbine	PD	RIP
5	36	Day 1	0.471	142.727	8	116	37	Fulvestrant and Palbociclib	PD	RIP
	37	57	1.04	315.152	1	137	* 119	Capecitabine	PD
	38	132	0.657	199.091	2	90	* 79		PD
	39	280	0.154	46.6667	5	75	* 67	Paclitaxel switched to Exemestane	PD
	40	330	2.66	806.061	37	175	311	Exemestane	PD
	41	372	0.39	118.182	1	100	* 169	Eribulin	Mixed response
	42	477	1.85	560.606	1	89	36		Mixed response
	43	526	2.95	893.939	12	102	62	Gemcitabine and carboplatin	PD
	44	588	11.1	3363.64	58	159	* 134	Vinorelbine	PD	RIP
6	45	Day 1	4.99	1512.12	49	413	6754	Capecitabine switched to Paclitaxel	PD	Alive
	46	161	0.429	130	3	206	1396	Paclitaxel	SD
	47	336	0.588	178.182	27	287	1675	Paclitaxel	PD
	48	386	1.03	312.121	4	256	1766	Eribulin mesylate	SD
	49	470	0.76	230.303	10	196	* 1606	Eribulin mesylate	SD
	50	525	0.643	194.848	148	274	1886	Eribulin mesylate	SD
	51	596	0.298	90.303	714	233	1605	Eribulin mesylate	SD
	52	637	0.536	162.424	22	251	* 1485	Eribulin mesylate	SD
7	53	Day 1	0.522	158.182	26	235	* 2211	Eribulin mesylate	PD	RIP
	54	42	1.63	493.939	38	357	* 2816	Gemcitabine and cisplatin	No scan
	55	97	4.68	1418.18	113	481	5917	Gemcitabine and cisplatin	PD
8	56	Day 1	0.894	270.909	80	229	513	Eribulin mesylate	PD	Alive
	57	35	0.314	95.1515	10	244	* 652	Epirubicin	Mixed response
	58	95	1.09	330.303	70	298	687	Off treatment	PD
