# Supplementary material for: Concurrent genomic assessment of circulating tumour cells and ctDNA to guide therapy in metastatic breast cancer
Source: BMC Cancer. 2025 Dec 5;25:1858. doi: 10.1186/s12885-025-15187-5 (PMC12681140; doi:10.1186/s12885-025-15187-5)
Supplement: Supplementary file 1 — Supplementary Material 1 [file 12885_2025_15187_MOESM1_ESM.zip › Supp Table 3.xlsx]

## Sheet: New Supp Table 3
Supp Table 3. Across 8 patients, a total of 58 cfDNA samples were collected. Samples highlighted in grey were obtained at the time of early BC recurrence, with the remainder collected during metastatic disease. All cfDNA samples were subjected to sWGS for sCNA profiling (300 pg input, ~0.01× coverage). Samples with matched buffy coat isolation are denoted with an asterisk (*). In parallel, single…
				cfDNA analysis		Single CTC analysis
Patient ID	Serial sample ID	CellSearch CTC count	Routable CTCs by DEPArray	cfDNA sWGS QC pass	cfDNA AmpliSeq HD mutation analysis that passed QC	Number of single CTCs assessed by sWGS	Number (%) of CTCs that successfully achieved sWGS QC threshold	Number of CTCs progressed for mutation analysis	Number (%) that met AmpliSeq QC parameters
1	1	unk	n/a	Pass	Pass
	2	10	n/a	Pass	Pass
	3	1	n/a	Pass	Pass
	4	26	6	Pass	Pass	4	4 (100)
	5	34	12	Fail	Pass	6	3 (50)
	6	26	4	Pass	Not sequenced
	7	26	14	Pass	Not sequenced	13	10 (76.9)
	8	67	11	Pass	Pass	8	7 (87.5)	3	2 (66.7)
	9	107	20	Pass	Pass	4	4 (100)	3	3 (100)
	10	25	6	Pass	Pass	4	2 (50)	2	1 (50)
	11 *	9	4	Pass	Pass	3	0
2	12	5	n/a	Pass	Not sequenced
	13	1179	11	Pass	Pass	6	4 (66.7)	2	2 (100)
	14	2347	12	Pass	Pass	1	0
	15	698	15	Pass	Pass	12	9 (75)	2	2 (100)
	16	909	22	Pass	Pass	8	7 (75)	4	4 (100)
	17	390	20	Pass	Not sequenced	7	2 (28.6)
	18	397	20	Pass	Not sequenced	11	0
	19	1238	22	Pass	Pass	7	3 (42.9)
	20	1140	20	Pass	Pass	3	2 (66.7)
	21 *	1580	22	Pass	Pass	10	7 (70)	3	3 (100)
3	22	0	n/a	Pass	Not sequenced
	23	39	4	Pass	Not sequenced	4	1 (25)
	24	76	7	Pass	Not sequenced	4	0
	25	65	11	Pass	Not sequenced	8	1 (12.5)
4	26	31	n/a	Pass	Not sequenced
	27	102	15	Pass	Pass	7	0
	28	2	n/a	Pass	Not sequenced
	29	21	5	Pass	Pass
	30	16	11	Pass	Not sequenced
	31 *	114	8	Pass	Pass	4	1 (25)	1	1 (100)
	32	18	6	Pass	Not sequenced
	33	36	4	Fail	Pass	3	0
	34	10	6	Pass	Pass	4	2 (50)	1	0
	35	269	23	Pass	Pass	6	5 (83.3)	4	4 (100)
5	36	8	n/a	Pass	Pass
	37	1	n/a	Pass	Pass
	38	2	n/a	Pass	Pass
	39	5	n/a	Pass	Not sequenced
	40	37	5	Pass	Pass	4	2 (50)	1	0
	41	1	n/a	Pass	Not sequenced
	42	1	n/a	Pass	Not sequenced
	43	12	7	Pass	Pass	7	5 (71.4)	2	1 (50)
	44 *	58	5	Pass	Pass	4	2 (50)	2	1 (50)
6	45	49	4	Pass	Not sequenced
	46	3	n/a	Pass	Not sequenced
	47	27	16	Pass	Not sequenced	8	0
	48	4	n/a	Pass	Not sequenced
	49	10	4	Pass	Not sequenced
	50	148	11	Pass	Not sequenced
	51	714	23	Pass	Not sequenced	4	3 (75)
	52	22	6	Pass	Not sequenced
7	53	26	5	Pass	Not sequenced	2	2 (100)
	54	38	5	Pass	Not sequenced
	55	113	13	Pass	Not sequenced	8	1 (12.5)
8	56	80	16	Pass	Not sequenced	4	3 (75)
	57	10	2	Pass	Not sequenced
	58	70	3	Pass	Not sequenced	4	0
