# Supplementary material for: Concurrent genomic assessment of circulating tumour cells and ctDNA to guide therapy in metastatic breast cancer
Source: BMC Cancer. 2025 Dec 5;25:1858. doi: 10.1186/s12885-025-15187-5 (PMC12681140; doi:10.1186/s12885-025-15187-5)
Supplement: Supplementary file 1 — Supplementary Material 1 [file 12885_2025_15187_MOESM1_ESM.zip › Supp Table 4.xlsx]

## Sheet: Sheet1
Supp Table 4. Ion Reporter generated median productive reads and MAPD score for the sample passing QC, analysed by sWGS.
	Median productive reads (range)	Median MAPD score (range)
FFPE	660,007 (160,3700 to 730,465)	0.13 (0.11 to 0.22)
cfDNA	155,478 (104,704 to 373,663)	0.22 (0.11 to 0.27)
CTCs	182,428 (105,809 to 489,147)	0.218 (0.102 to 0.283)
WBCs	97,690 (92,044 to 169,669)	0.203 (0.164 to 0.215)
