# Supplementary material for: Concurrent genomic assessment of circulating tumour cells and ctDNA to guide therapy in metastatic breast cancer
Source: BMC Cancer. 2025 Dec 5;25:1858. doi: 10.1186/s12885-025-15187-5 (PMC12681140; doi:10.1186/s12885-025-15187-5)
Supplement: Supplementary file 1 — Supplementary Material 1 [file 12885_2025_15187_MOESM1_ESM.zip › Supp Table 6.xlsx]

## Sheet: Sheet1
Supp Table 6. AmpliSeq HD cfDNA and buffy coat sequencing metrics. Samples collected before relapse to metastatic disease are highlighted in grey.
Paper ID	Manuscript cfDNA/BC ID	Ampliseq HD
		Mapped Reads	On Target	Mean Depth	Uniformity
1	cfDNA 1	2861503	0.9009	27853	0.9901
1	cfDNA 2	3457169	0.9118	34232	0.9997
1	cfDNA 3	3968534	0.8882	37819	1
1	cfDNA 4	3870194	0.9018	37973	1
1	cfDNA 5	4121884	0.8939	39670	1
1	cfDNA 8	3455564	0.8978	33611	1
1	cfDNA 9	6432370	0.8921	63600	1
1	cfDNA 10	6399030	0.9001	63649	1
1	cfDNA 11	5740160	0.9025	57082	1
1	BC 1	4761618	0.9056	47878	0.9518
2	cfDNA 13	4194259	0.9133	42037	1
2	cfDNA 14	3583707	0.9011	34827	1
2	cfDNA 15	5181054	0.8997	51339	1
2	cfDNA 16	5117426	0.9501	52739	0.8598
2	cfDNA 19	4159497	0.9663	43462	0.8056
2	cfDNA 20	5263595	0.8982	51433	1
2	cfDNA 21	5597614	0.9003	54747	1
2	BC 2	5328252	0.8952	52867	0.9463
4	cfDNA 27	4661201	0.9072	45783	1
4	cfDNA 29	4467392	0.9055	43982	1
4	cfDNA 31	5083082	0.9047	49852	1
4	cfDNA 33	3317591	0.9058	32461	1
4	cfDNA 34	3903257	0.8983	37665	1
4	cfDNA 35	3777009	0.8991	36956	1
4	BC 3	5322857	0.9016	53129	0.9463
5	cfDNA 36	3128212	0.8968	29679	1
5	cfDNA 37	3746399	0.8962	36307	1
5	cfDNA 38	3235001	0.9015	31378	1
5	cfDNA 40	4238051	0.9071	41005	1
5	cfDNA 43	4455558	0.9071	43092	1
5	cfDNA 44	4478786	0.9068	43170	1
5	BC 4	5830274	0.8947	57537	0.9518
