# Supplementary material for: Concurrent genomic assessment of circulating tumour cells and ctDNA to guide therapy in metastatic breast cancer
Source: BMC Cancer. 2025 Dec 5;25:1858. doi: 10.1186/s12885-025-15187-5 (PMC12681140; doi:10.1186/s12885-025-15187-5)
Supplement: Supplementary file 1 — Supplementary Material 1 [file 12885_2025_15187_MOESM1_ESM.zip › Supp Table 7.xlsx]

## Sheet: Sheet1
Supplementary Table 7. AmpliSeq HD sequencing metrics for cfDNA and buffy coat sample sequencing.
Patient	Sample ID	variant_key	Present in cfDNA	Present in CTCs	Present in BC	Present in WBC	COSMIC ID	Allele Call	VAF (%)	LOD (median - high)	Quality	Read Cov	Mol Cov	Allele Mol Cov	CGI-Gene	CGI-Protein Change
1	cfDNA 3	chr6|152332832|G|C	Y	Y	N	N	COSV52782264	Heterozygous	13.23	0.2068-0.2779	9252.56	29659	3545	469	ESR1	E380Q
1	cfDNA 3	chr10|8106094|G|A	Y	Y	N	N	COSV60515516	Heterozygous	1.34	0.2068-0.2779	395.004	25340	2836	38	GATA3	R306Q
1	cfDNA 3	chr17|12011138|C|G	Y	N	N	N	COSV104667102	Heterozygous	0.258	0.2068-0.2779	38.7478	18520	2708	7	MAP2K4	S193C
1	cfDNA 5	chr6|152332832|G|C	Y	Y	N	N	COSV52782264	Heterozygous	0.93	0.2632-0.4594	301.054	28381	3657	34	ESR1	E380Q
1	cfDNA 5	chr10|8106094|G|A	Y	Y	N	N	COSV60515516	Heterozygous	0.363	0.2632-0.4594	57.4083	19330	2482	9	GATA3	R306Q
1	cfDNA 8	chr6|152332832|G|C	Y	Y	N	N	COSV52782264	Heterozygous	11.72	0.2754-0.3999	8353.65	27673	3686	432	ESR1	E380Q
1	cfDNA 8	chr10|8106094|G|A	Y	Y	N	N	COSV60515516	Heterozygous	0.745	0.2754-0.3999	139.11	16766	2282	17	GATA3	R306Q
1	cfDNA 9	chr6|152332832|G|C	Y	Y	N	N	COSV52782264	Heterozygous	16.6	0.1354-0.1777	21083.6	38806	5976	992	ESR1	E380Q
1	cfDNA 9	chr10|8106094|G|A	Y	Y	N	N	COSV60515516	Heterozygous	6.606	0.1354-0.1777	5159.28	30637	4647	307	GATA3	R306Q
1	cfDNA 9	chr10|8115745|G|C	Y	N	N	N	COSV60520797	Heterozygous	0.451	0.1354-0.1777	163.166	34180	5761	26	GATA3	R365T
1	cfDNA 9	chr17|7577127|C|G	Y	N	N	N	COSV52666332	Heterozygous	0.26	0.1354-0.1777	62.362	29695	4993	13	TP53	E271Q
1	BC 1	chr6|152265522|G|C	Y	Y	Y	na	COSV52791570	Heterozygous	48.914	0.1607 - 0.3625	94727.2	57544	7272	3557	ESR1	P325
1	BC 1	chr17|7578194|G|A	Y	N	Y	N	COSV52839958	Heterozygous	0.29	0.1607 - 0.3625	66.9764	35274	4488	13	TP53	P219S
2	cfDNA 13	chr10|123279677|G|A	Y	N	N	N	COSV60657130	Heterozygous	0.509	0.2147	25.0111	3008	589	3	FGFR2	S252L
2	cfDNA 13	chr17|7578393|A|T	Y	Y	N	N	COSV52669519	Heterozygous	22.281	0.2147	13194.4	13453	2639	588	TP53	H179Q
2	cfDNA 13	chr3|178952085|A|G	Y	Y	N	N	COSV55873195	Heterozygous	41.449	0.2147	45933.2	23610	4374	1813	PIK3CA	H1047R
2	cfDNA 14	chr17|7578393|A|T	Y	Y	N	N	COSV52669519	Heterozygous	17.188	0.263	7362.33	10046	1984	341	TP53	H179Q
2	cfDNA 14	chr3|178952085|A|G	Y	Y	N	N	COSV55873195	Heterozygous	48.236	0.263	33764.1	13078	2664	1285	PIK3CA	H1047R
2	cfDNA 15	chr14|38061237|C|T	Y	N	N	N	COSV51644318	Heterozygous	0.142	0.1371	17.9175	23512	2811	4	FOXA1	G251D
2	cfDNA 15	chr17|7578393|A|T	Y	Y	N	N	COSV52669519	Heterozygous	2.357	0.1371	1006.21	21368	3352	79	TP53	H179Q
2	cfDNA 15	chr3|178952085|A|G	Y	Y	N	N	COSV55873195	Heterozygous	7.022	0.1371	5712.87	35490	4742	333	PIK3CA	H1047R
2	cfDNA 16	chr17|7578393|A|T	Y	Y	N	N	COSV52669519	Heterozygous	10.711	1.8955	2315.6	76647	1223	131	TP53	H179Q
2	cfDNA 16	chr3|178952085|A|G	Y	Y	N	N	COSV55873195	Heterozygous	30.795	0.1594	1796.83	24463	302	93	PIK3CA	H1047R
2	cfDNA 19	chr17|7578393|A|T	Y	Y	N	N	COSV52669519	Heterozygous	9.857	0.2582	2119.9	71297	1258	124	TP53	H179Q
2	cfDNA 19	chr3|178952085|A|G	Y	Y	N	N	COSV55873195	Heterozygous	26.25	0.2582	671.189	10620	160	42	PIK3CA	H1047R
2	cfDNA 20	chr17|7578393|A|T	Y	Y	N	N	COSV52669519	Heterozygous	7.467	0.1594	5276.88	25818	3964	296	TP53	H179Q
2	cfDNA 20	chr3|178952085|A|G	Y	Y	N	N	COSV55873195	Heterozygous	22.514	0.1594	19681.9	24108	4002	901	PIK3CA	H1047R
2	cfDNA 21	chr17|7578393|A|T	Y	Y	N	N	COSV52669519	Heterozygous	23.077	0.1635	16332.2	27859	3211	741	TP53	H179Q
2	cfDNA 21	chr3|178952085|A|G	Y	Y	N	N	COSV55873195	Heterozygous	41.118	0.1635	55993.7	51839	5365	2206	PIK3CA	H1047R
2	BC 2	chr6|152265522|G|C	Y	Y	Y	Y	COSV52791570	Homozygous	100	0.1533 - 0.2889	181138	38851	5546	5546	ESR1	P325
2	BC 2	chr17|37879588|A|G	Y	Y	Y	Y	COSV54062262	Homozygous	100	0.1533 - 0.2889	69773.6	13569	2203	2203	ERBB2	I655V
4	cfDNA 28	chr13|48934194|C|T	Y	Y	N	N	COSV57297033	Heterozygous	0.251	0.2043	38.1032	19799	2786	7	RB1	Q217*
4	cfDNA 27	chr17|37879588|A|G	Y	N	N	N	COSV54062262	Heterozygous	0.205	0.2043	26.9147	17510	2435	5	ERBB2	I655V
4	cfDNA 27	chr17|7577547|C|A	Y	Y	N	N	COSV52666323	Heterozygous	12.575	0.2043	7225.07	23388	3014	379	TP53	G245V
4	cfDNA 27	chr3|178952085|A|G	Y	Y	N	N	COSV55873195	Heterozygous	16.391	0.2043	10273	21137	2959	485	PIK3CA	H1047R
4	cfDNA 29	chr13|48934194|C|T	Y	Y	N	N	COSV57297033	Heterozygous	0.317	0.1905	62.1584	21008	3474	11	RB1	Q217*
4	cfDNA 29	chr17|7577547|C|A	Y	Y	N	N	COSV52666323	Heterozygous	9.266	0.1905	5157.28	23870	3108	288	TP53	G245V
4	cfDNA 29	chr3|178952085|A|G	Y	Y	N	N	COSV55873195	Heterozygous	14.954	0.1905	8205.72	16370	2695	403	PIK3CA	H1047R
4	cfDNA 31	chr13|48934194|C|T	Y	Y	N	N	COSV57297033	Heterozygous	0.936	0.1879	224.12	20322	2671	25	RB1	Q217*
4	cfDNA 31	chr17|7577547|C|A	Y	Y	N	N	COSV52666323	Heterozygous	26.318	0.1879	14270.9	22276	2390	629	TP53	G245V
4	cfDNA 31	chr3|178952085|A|G	Y	Y	N	N	COSV55873195	Heterozygous	25.941	0.1879	21019.1	29174	3535	917	PIK3CA	H1047R
4	cfDNA 33	chr17|7577547|C|A	Y	Y	N	N	COSV52666323	Heterozygous	4.988	0.2522	2036.88	14677	2586	129	TP53	G245V
4	cfDNA 33	chr3|178952085|A|G	Y	Y	N	N	COSV55873195	Heterozygous	7.454	0.2522	2595.64	9541	1972	147	PIK3CA	H1047R
4	cfDNA 34	chr13|48934194|C|T	Y	Y	N	N	COSV57297033	Heterozygous	0.287	0.201	46.5426	19066	2787	8	RB1	Q217*
4	cfDNA 34	chr17|7577547|C|A	Y	Y	N	N	COSV52666323	Heterozygous	2.442	0.201	829.638	23736	2662	65	TP53	G245V
4	cfDNA 34	chr3|178952085|A|G	Y	Y	N	N	COSV55873195	Heterozygous	6.609	0.201	1892.66	10890	1725	114	PIK3CA	H1047R
4	cfDNA 35	chr13|48934194|C|T	Y	Y	N	N	COSV57297033	Heterozygous	2.954	0.2221	413.326	6221	1151	34	RB1	Q217*
4	cfDNA 35	chr17|7577547|C|A	Y	Y	N	N	COSV52666323	Heterozygous	40.15	0.2221	20753.8	17046	2127	854	TP53	G245V
4	cfDNA 35	chr3|178952085|A|G	Y	Y	N	N	COSV55873195	Heterozygous	36.993	0.2221	20986.3	14304	2341	866	PIK3CA	H1047R
4	BC 4	chr3|178917488|C|T	Y	Y	Y	N	COSV99846337	Heterozygous	48.399	0.1519 - 0.2852	64270.3	39504	5089	2463	PIK3CA	I121
4	BC 4	chr6|152265522|G|C	Y	Y	Y	Y	COSV52791570	Homozygous	100	0.1519 - 0.2852	195093	41322	5921	5921	ESR1	P325
4	BC 4	chr7|151949735|T|C	Y	Y	Y	Y	COSV104384013	Heterozygous	51.644	0.1519 - 0.2852	75247.2	44010	5443	2811	KMT2C	I455M
4	BC 4	chr16|68772239|C|A	Y	Y	Y	Y	COSV104558612	Heterozygous	52.129	0.1519 - 0.2852	41910.6	21324	3077	1604	CDH1	P30T
5	cfDNA 36	chr3|178952072|A|G	Y	Y	N	N	COSV55879858	Heterozygous	30.922	0.3579-0.5201	9973.77	9624	1410	436	PIK3CA	M1043V
5	cfDNA 37	chr3|178952072|A|G	Y	Y	N	N	COSV55879858	Heterozygous	18.856	0.2875-0.4386	7458.65	13339	1835	346	PIK3CA	M1043V
5	cfDNA 38	chr3|178952072|A|G	Y	Y	N	N	COSV55879858	Heterozygous	13.563	0.2975-0.4642	4674.19	10982	1740	236	PIK3CA	M1043V
5	cfDNA 40	chr3|178952072|A|G	Y	Y	N	N	COSV55879858	Heterozygous	31.724	0.2245-0.3313	19776.2	20305	2610	828	PIK3CA	M1043V
5	cfDNA 43	chr3|178952072|A|G	Y	Y	N	N	COSV55879858	Heterozygous	34.408	0.2592-0.3934	17883.6	22548	2203	758	PIK3CA	M1043V
5	cfDNA 44	chr3|178952072|A|G	Y	Y	N	N	COSV55879858	Heterozygous	47.241	0.2032-0.3676	37421.1	20055	2972	1404	PIK3CA	M1043V
5	BC 5	chr17|7577547|C|T	N	N	Y	N	COSM43606	Heterozygous	0.134	0.1027 - 0.1311	24.1743	26127	3742	5	TP53	G245D
5	BC 5	chr17|7578190|T|C	N	N	Y	N	COSM10758	Heterozygous	0.177	0.1027 - 0.1311	29.1844	25812	3950	7	TP53	Y220C
