# Supplementary material for: Concurrent genomic assessment of circulating tumour cells and ctDNA to guide therapy in metastatic breast cancer
Source: BMC Cancer. 2025 Dec 5;25:1858. doi: 10.1186/s12885-025-15187-5 (PMC12681140; doi:10.1186/s12885-025-15187-5)
Supplement: Supplementary file 1 — Supplementary Material 1 [file 12885_2025_15187_MOESM1_ESM.zip › Supp Table 8.xlsx]

## Sheet: Sheet1
Supp Table 8. CTC sequencing metrics
		Ampliseq
Patient ID:	Single cell ID	Mapped Reads	On Target	Mean Depth	Uniformity
1	CTC 18	6300937	0.9325	66843	0.5098
1	CTC 19	5565499	0.9528	59234	0.5303
1	CTC 20	5925642	0.9541	63400	0.4858
1	CTC 25	2454459	0.9136	25212	0.3906
1	CTC 26	3166399	0.8626	31011	0.4943
1	CTC 28	4876316	0.8777	47513	0.472
1	CTC 29	6430909	0.9473	67355	0.4124
1	CTC 30	6184677	0.9491	65931	0.4949
2	CTC 31	7731935	0.9464	82306	0.3785
2	CTC 32	1976	0.9843	22.55	0.1545
2	CTC 36	5382051	0.888	54561	0.3721
2	CTC 37	3931760	0.8704	39577	0.4634
2	CTC 44	2221322	0.9292	23000	0.3825
2	CTC 45	6011436	0.9619	64207	0.4146
2	CTC 46	3703751	0.9096	37734	0.4351
2	CTC 46	2475663	0.9431	26052	0.4586
2	CTC 57	7807158	0.9197	79662	0.4238
2	CTC 58	7354680	0.94	76758	0.4045
2	CTC 59	7138736	0.9045	72073	0.4023
2	WBC 4	8297605	0.968	91368	0.4373
2	WBC 5	13527611	0.9744	145140	0.3836
4	CTC 66	5219214	0.942	51509	0.2553
4	CTC 67	6463116	0.9386	66263	0.4722
4	CTC 69	8080589	0.9441	85679	0.3489
4	CTC 71	3663387	0.9196	37206	0.8313
4	CTC 73	3583930	0.9568	37624	0.4186
4	CTC 73	2547803	0.9796	27320	0.3327
4	WBC 10	4961319	0.9261	51896	0.5411
5	CTC 75	3741993	0.9527	39684	0.4373
5	CTC 76	1285812	0.642	9350	0.0347
5	CTC 77	4108337	0.8951	41960	0.3011
5	CTC 81	7331228	0.9656	80941	0.3102
5	CTC 82	2708890	0.9025	27547	0.4885
5	WBC 12	3727244	0.9687	40039	0.3875
