# Supplementary material for: Concurrent genomic assessment of circulating tumour cells and ctDNA to guide therapy in metastatic breast cancer
Source: BMC Cancer. 2025 Dec 5;25:1858. doi: 10.1186/s12885-025-15187-5 (PMC12681140; doi:10.1186/s12885-025-15187-5)
Supplement: Supplementary file 1 — Supplementary Material 1 [file 12885_2025_15187_MOESM1_ESM.zip › Supp Table 9.xlsx]

## Sheet: Sheet1
Supp Table 9. CTC mutation data for patients 1, 2, 4 and 5.
Patient ID	Serial sample ID	Single cell ID	variant_key	present in MQ15cfDNA	Present in CTCs	present in MQ15BC	present in MQ15WBC	Cosmic_id	Allele Call	Quality	QD score	Allele Cov	CGI-Gene	CGI-Protein Change	CGI-Oncogenic Summary
1	8	CTC 20	chr6|152332832|G|C	Y	Y	N	N	COSV52782264	Homozygous	1877.92	6.61239	284	ESR1	E380Q	oncogenic (predicted and annotated)
1	8	CTC 19	chr10|8106094|G|A	Y	Y	N	N	COSV60515516	Heterozygous	427.618	2.21564	193	GATA3	R306Q	oncogenic (predicted)
1	9	CTC 26	chr14|38061240|G|A	N	Y	N	N	COSV51645490	Heterozygous	426.407	2.20936	193	FOXA1	S250F	oncogenic (predicted)
1	9	CTC 26	chr6|152332832|G|C	Y	Y	N	N	COSV52782264	Homozygous	2970.61	7.44514	399	ESR1	E380Q	oncogenic (predicted and annotated)
1	9	CTC 28	chr6|152332832|G|C	Y	Y	N	N	COSV52782264	Homozygous	2947.41	7.40555	398	ESR1	E380Q	oncogenic (predicted and annotated)
1	9	CTC 25	chr10|8106094|G|A	Y	Y	N	N	COSV60515516	Homozygous	2531.86	6.6453	381	GATA3	R306Q	oncogenic (predicted)
1	10	CTC 30	chr10|89692980|A|G	N	Y	N	N	COSV64291751	Homozygous	481.763	5.41307	89	PTEN	Y155C	oncogenic (predicted and annotated)
1	10	CTC 30	chr6|152332832|G|C	Y	Y	N	N	COSV52782264	Homozygous	2943.7	7.37769	399	ESR1	E380Q	oncogenic (predicted and annotated)
2	15	CTC 37	chr3|178952085|A|G	Y	Y	N	N	COSV55873195	Homozygous	2945.82	7.38301	399	PIK3CA	H1047R	oncogenic (predicted and annotated)
2	16	CTC 46	chr17|7578393|A|T	Y	Y	N	N	COSV52669519	Homozygous	1062.74	7.43175	143	TP53	H179Q	oncogenic (predicted and annotated)
2	16	CTC 44	chr3|178952085|A|G	Y	Y	N	N	COSV55873195	Homozygous	2948.98	7.37245	400	PIK3CA	H1047R	oncogenic (predicted and annotated)
2	15	CTC 36	chr14|38061304|C|T	N	Y	N	N	COSV51649907	Heterozygous	32.3199	2.48615	13	FOXA1	V229I	non-oncogenic
2	15	CTC 36	chr17|7578393|A|T	Y	Y	N	N	COSV52669519	Homozygous	2977.55	7.44388	400	TP53	H179Q	oncogenic (predicted and annotated)
2	13	CTC 31	chr3|178952085|A|G	Y	Y	N	N	COSV55873195	Heterozygous	1109.53	3.99112	278	PIK3CA	H1047R	oncogenic (predicted and annotated)
2	16	CTC 46	chr17|7578393|A|T	Y	Y	N	N	COSV52669519	Homozygous	1460.14	6.82308	214	TP53	H179Q	oncogenic (predicted and annotated)
2	16	CTC 46	chr3|178952085|A|G	Y	Y	N	N	COSV55873195	Heterozygous	554.733	2.61667	212	PIK3CA	H1047R	oncogenic (predicted and annotated)
2	21	CTC 59	chr17|7578393|A|T	Y	Y	N	N	COSV52669519	Homozygous	2968.07	7.43877	399	TP53	H179Q	oncogenic (predicted and annotated)
2	21	CTC 59	chr3|178916953|A|G	N	Y	N	N	COSV55952381	Heterozygous	466.302	2.34323	199	PIK3CA	N114D	non-oncogenic
2	21	CTC 59	chr3|178952085|A|G	Y	Y	N	N	COSV55873195	Homozygous	2824.11	7.14965	395	PIK3CA	H1047R	oncogenic (predicted and annotated)
2	21	CTC 57	chr10|89717655|C|T	N	Y	N	N	COSV64294248	Heterozygous	1486.76	4.75003	313	PTEN	S227F	oncogenic (annotated)
2	21	CTC 57	chr17|7578393|A|T	Y	Y	N	N	COSV52669519	Homozygous	2500.56	6.61524	378	TP53	H179Q	oncogenic (predicted and annotated)
2	21	CTC 57	chr3|178952085|A|G	Y	Y	N	N	COSV55873195	Homozygous	2916.44	7.32774	398	PIK3CA	H1047R	oncogenic (predicted and annotated)
2	16	CTC 45	chr17|7578393|A|T	Y	Y	N	N	COSV52669519	Homozygous	1610.22	7.38633	218	TP53	H179Q	oncogenic (predicted and annotated)
2	16	CTC 45	chr3|178952085|A|G	Y	Y	N	N	COSV55873195	Homozygous	2698.81	6.93781	389	PIK3CA	H1047R	oncogenic (predicted and annotated)
2	21	CTC 58	chr17|7578206|T|C	N	Y	N	N	COSV52675946	Homozygous	1925.66	5.61417	343	TP53	S215G	oncogenic (predicted and annotated)
2	21	CTC 58	chr17|7578393|A|T	Y	Y	N	N	COSV52669519	Homozygous	1955.06	7.34985	266	TP53	H179Q	oncogenic (predicted and annotated)
2	21	CTC 58	chr3|178952085|A|G	Y	Y	N	N	COSV55873195	Heterozygous	1022.55	3.81549	268	PIK3CA	H1047R	oncogenic (predicted and annotated)
2	21	WBC 4	chr6|152265522|G|C	Y	Y	Y	Y	COSV52791570	Homozygous	2959.61	7.45494	397	ESR1	P325	non-protein affecting
2	21	WBC 4	chr17|37880219|A|G	Y	Y	Y	Y	COSV54062262	Homozygous	2970.51	7.44489	399	ERBB2	I655V	oncogenic (predicted)
4	35	CTC 69	chr13|48934194|C|T	Y	Y	N	N	COSV57297033	Homozygous	2930.74	7.36367	398	RB1	Q217*	oncogenic (predicted)
4	35	CTC 69	chr17|7577547|C|A	Y	Y	N	N	COSV52666323	Homozygous	2900.24	7.30539	397	TP53	G245V	oncogenic (predicted and annotated)
4	35	CTC 69	chr3|178952085|A|G	Y	Y	N	N	COSV55873195	Homozygous	2973.19	7.43297	400	PIK3CA	H1047R	oncogenic (predicted and annotated)
4	35	CTC 72	chr17|7577547|C|A	Y	Y	N	N	COSV52666323	Homozygous	2946.97	7.40445	398	TP53	G245V	oncogenic (predicted and annotated)
4	35	CTC 73	chr17|7577547|C|A	Y	Y	N	N	COSV52666323	Homozygous	2925.39	7.35023	398	TP53	G245V	oncogenic (predicted and annotated)
4	35	CTC 73	chr3|178952085|A|G	Y	Y	N	N	COSV55873195	Heterozygous	819.142	3.32985	246	PIK3CA	H1047R	oncogenic (predicted and annotated)
4	35	CTC 71	chr17|7577547|C|A	Y	Y	N	N	COSV52666323	Heterozygous	1367.58	4.54346	301	TP53	G245V	oncogenic (predicted and annotated)
4	35	CTC 71	chr17|7577547|C|A	Y	Y	N	N	COSV52666323	Heterozygous	1488.79	4.75652	313	TP53	G245V	oncogenic (predicted and annotated)
4	31	CTC 66	chr13|48934194|C|T	Y	Y	N	N	COSV57297033	Homozygous	292.518	7.50046	39	RB1	Q217*	oncogenic (predicted)
4	31	CTC 66	chr17|7577547|C|A	Y	Y	N	N	COSV52666323	Homozygous	2884.2	7.30177	395	TP53	G245V	oncogenic (predicted and annotated)
4	35	WBC 10	chr6|152265522|G|C	Y	Y	Y	Y	COSV52791570	Homozygous	2892.08	7.28484	397	CDH1	P30T	non-oncogenic
4	35	WBC 10	chr7|151949735|T|C	Y	Y	Y	Y	COSV104384013	Homozygous	638.645	7.25733	88	ESR1	P325	non-protein affecting
4	35	WBC 10	chr16|68772239|C|A	Y	Y	Y	Y	COSV104558612	Heterozygous	80.9448	3.85451	21	KMT2C	I455M	non-oncogenic
5	44	CTC 81	chr3|178952072|A|G	Y	Y	N	N	COSV55879858	Heterozygous	1674.71	5.12144	327	PIK3CA	M1043V	oncogenic (predicted and annotated)
5	43	CTC 77	chr16|68844146|C|T	N	Y	N	N	COSV55744926	Homozygous	2441.91	6.49444	376	CDH1	P245L	non-oncogenic
5	43	WBC 12	chr14|38061313|C|A	N	N	N	Y	COSV51643797	Heterozygous	108.399	4.33596	25	FOXA1	D226Y	oncogenic (predicted)
5	43	WBC 12	chr6|152265522|G|C	Y	Y	Y	Y	COSV52791570	Homozygous	610.008	7.262	84	ESR1	P325	non-protein affecting
